# Supplementary material for: The Modifying Effect of Obesity on the Association of Matrix Metalloproteinase Gene Polymorphisms with Breast Cancer Risk
Source: Biomedicines. 2022 Oct 18;10(10):2617. doi: 10.3390/biomedicines10102617 (PMC9599943; doi:10.3390/biomedicines10102617)
Supplement: Supplementary file 1 [file biomedicines-10-02617-s001.zip]

Archive with 7 entries (7 files):
- Supplementary Table S1.pdf
- Supplementary Table S2.xls
- Supplementary Table S3.pdf
- Supplementary Table S4.pdf
- Supplementary Table S5.xlsx
- Supplementary Table S6.xlsx
- Supplementary Table S7.xlsx
