# Supplementary material for: The Modifying Effect of Obesity on the Association of Matrix Metalloproteinase Gene Polymorphisms with Breast Cancer Risk
Source: Biomedicines. 2022 Oct 18;10(10):2617. doi: 10.3390/biomedicines10102617 (PMC9599943; doi:10.3390/biomedicines10102617)
Supplement: Supplementary file 1 [file biomedicines-10-02617-s001.zip › Supplementary Table S5.xlsx]

## Sheet: Supplementary Table S5
Supplementary Table S5. Effect of the BC-associated MMP gene polymorphisms on affinity of the DNA regulatory motifs.
( HaploReg, v4.1, http://archive.broadinstitute.org/mammals/haploreg/haploreg.php)
SNPs	transcription factors	log-odds (LOD) коэфф.		ΔLOD	increases (+) or decreases (-) affinity motifs
		reference (ref) allele	alternative (alt) allele
rs243865	Myf	7.6	-4.3	-11.9	-
(ref:C, alt:T)
rs17576	Pax-4	11.6	9.5	-2.1	-
(ref:A, alt:G)
rs3787268	HDAC2	11.6	13.2	1.6	+
(ref:G, alt:A)	Mef2	-5.5	6.5	12.0	+
	Pou1f1	9.9	11.7	1.8	+
	Sox	5.9	14.2	8.3	+
	Zfp105	9.6	13.1	3.5	+
	p300	11.8	12.7	0.9	+
rs2250889	NRSF	6.5	11.1	4.6	+
(ref:G, alt:C)
Note: ΔLOD = LOD (alt) - LOD (ref). A negative value indicates the increased affinity of this motif for the reference allele, while a positive value suggests the respective increase for the alternative allele.
