# Supplementary material for: The Modifying Effect of Obesity on the Association of Matrix Metalloproteinase Gene Polymorphisms with Breast Cancer Risk
Source: Biomedicines. 2022 Oct 18;10(10):2617. doi: 10.3390/biomedicines10102617 (PMC9599943; doi:10.3390/biomedicines10102617)
Supplement: Supplementary file 1 [file biomedicines-10-02617-s001.zip › Supplementary Table S6.xlsx]

## Sheet: Supplementary Table S6
Supplementary Table S6. eQTL values of the BC-associated SNPs of the MMP genes.
(according to Genotype-Tissue Expression (GTEx) (http://www.gtexportal.org/)) ( р <8.0E5, FDR≤0.05)
Chr	SNP	Gene Symbol	Variant Id	P-Value	NES	Tissue
16	rs243865	RP11-212I21.2	chr16_55477894_C_T_b38	0.000061	0.27	Artery - Aorta
20	rs17576	PLTP	chr20_46011586_A_G_b38	0.000000000000015	-0.27	Lung
		SLC12A5	chr20_46011586_A_G_b38	0.0000000000073	-0.49	Adrenal Gland
		NEURL2	chr20_46011586_A_G_b38	0.000000000073	-0.26	Adipose - Subcutaneous
		PLTP	chr20_46011586_A_G_b38	0.00000000019	-0.28	Colon - Sigmoid
		PLTP	chr20_46011586_A_G_b38	0.00000000038	-0.17	Adipose - Subcutaneous
		RP3-337O18.9	chr20_46011586_A_G_b38	0.0000000011	-0.23	Adipose - Subcutaneous
		NEURL2	chr20_46011586_A_G_b38	0.0000000022	-0.25	Adipose - Visceral (Omentum)
		PLTP	chr20_46011586_A_G_b38	0.0000000031	-0.2	Nerve - Tibial
		ZSWIM1	chr20_46011586_A_G_b38	0.0000000034	-0.26	Adipose - Visceral (Omentum)
		PLTP	chr20_46011586_A_G_b38	0.0000000038	-0.17	Adipose - Visceral (Omentum)
		PLTP	chr20_46011586_A_G_b38	0.0000000089	-0.16	Artery - Tibial
		MMP9	chr20_46011586_A_G_b38	0.000000019	-0.22	Cells - Cultured fibroblasts
		RP3-337O18.9	chr20_46011586_A_G_b38	0.000000047	-0.24	Adipose - Visceral (Omentum)
		PLTP	chr20_46011586_A_G_b38	0.00000005	-0.17	Thyroid
		RP3-337O18.9	chr20_46011586_A_G_b38	0.000000069	-0.23	Lung
		SPATA25	chr20_46011586_A_G_b38	0.000000082	-0.26	Adipose - Visceral (Omentum)
		NEURL2	chr20_46011586_A_G_b38	0.000000092	-0.24	Lung
		PLTP	chr20_46011586_A_G_b38	0.0000001	-0.22	Heart - Left Ventricle
		PLTP	chr20_46011586_A_G_b38	0.00000013	-0.13	Muscle - Skeletal
		NEURL2	chr20_46011586_A_G_b38	0.00000021	-0.22	Thyroid
		RP11-465L10.10	chr20_46011586_A_G_b38	0.00000041	-0.42	Adrenal Gland
		PLTP	chr20_46011586_A_G_b38	0.00000056	-0.18	Colon - Transverse
		ZNF335	chr20_46011586_A_G_b38	0.00000077	0.11	Skin - Not Sun Exposed (Suprapubic)
		PLTP	chr20_46011586_A_G_b38	0.0000019	-0.18	Artery - Aorta
		PLTP	chr20_46011586_A_G_b38	0.0000025	-0.21	Heart - Atrial Appendage
		PLTP	chr20_46011586_A_G_b38	0.0000027	-0.15	Esophagus - Muscularis
		PLTP	chr20_46011586_A_G_b38	0.000003	-0.25	Adrenal Gland
		RP3-337O18.9	chr20_46011586_A_G_b38	0.0000058	-0.28	Colon - Sigmoid
		ZNF335	chr20_46011586_A_G_b38	0.0000062	0.088	Whole Blood
		PCIF1	chr20_46011586_A_G_b38	0.0000076	0.31	Adrenal Gland
		PLTP	chr20_46011586_A_G_b38	0.0000089	-0.22	Pituitary
		NEURL2	chr20_46011586_A_G_b38	0.000013	-0.23	Colon - Transverse
		RP3-337O18.9	chr20_46011586_A_G_b38	0.000018	-0.26	Heart - Atrial Appendage
		NEURL2	chr20_46011586_A_G_b38	0.000018	-0.25	Esophagus - Gastroesophageal Junction
		SLC12A5	chr20_46011586_A_G_b38	0.000023	0.19	Lung
		NEURL2	chr20_46011586_A_G_b38	0.000035	-0.22	Artery - Aorta
		MMP9	chr20_46011586_A_G_b38	0.000036	0.21	Skin - Not Sun Exposed (Suprapubic)
		CD40	chr20_46011586_A_G_b38	0.000041	0.15	Skin - Sun Exposed (Lower leg)
		NEURL2	chr20_46011586_A_G_b38	0.000052	-0.18	Skin - Sun Exposed (Lower leg)
		CD40	chr20_46011586_A_G_b38	0.000069	0.17	Adipose - Visceral (Omentum)
		RP3-337O18.9	chr20_46011586_A_G_b38	0.000074	-0.23	Esophagus - Gastroesophageal Junction
		WFDC3	chr20_46011586_A_G_b38	0.000099	-0.18	Artery - Tibial
		CD40	chr20_46011586_A_G_b38	0.000099	0.14	Adipose - Subcutaneous
		DNTTIP1	chr20_46011586_A_G_b38	0.00012	-0.12	Artery - Tibial
		RP3-337O18.9	chr20_46011586_A_G_b38	0.00013	-0.18	Nerve - Tibial
		SLC12A5	chr20_46011586_A_G_b38	0.00014	0.2	Adipose - Subcutaneous
20	rs3787268	NEURL2	chr20_46013092_G_A_b38	0.000000000059	-0.31	Adipose - Subcutaneous
		NEURL2	chr20_46013092_G_A_b38	0.000000005	-0.32	Adipose - Visceral (Omentum)
		RP3-337O18.9	chr20_46013092_G_A_b38	0.000000011	-0.32	Adipose - Visceral (Omentum)
		SLC12A5	chr20_46013092_G_A_b38	0.00000012	-0.4	Adipose - Visceral (Omentum)
		SPATA25	chr20_46013092_G_A_b38	0.00000015	-0.33	Adipose - Visceral (Omentum)
		RP3-337O18.9	chr20_46013092_G_A_b38	0.00000018	-0.23	Adipose - Subcutaneous
		ZNF335	chr20_46013092_G_A_b38	0.00000045	0.12	Whole Blood
		PLTP	chr20_46013092_G_A_b38	0.0000005	-0.22	Lung
		ZSWIM1	chr20_46013092_G_A_b38	0.00000066	-0.28	Adipose - Visceral (Omentum)
		PLTP	chr20_46013092_G_A_b38	0.000002	-0.2	Nerve - Tibial
		PLTP	chr20_46013092_G_A_b38	0.0000022	-0.31	Adrenal Gland
		RP3-337O18.9	chr20_46013092_G_A_b38	0.0000035	-0.24	Lung
		RP3-337O18.9	chr20_46013092_G_A_b38	0.000014	-0.5	Vagina
		NEURL2	chr20_46013092_G_A_b38	0.000017	-0.23	Esophagus - Muscularis
		SLC12A5	chr20_46013092_G_A_b38	0.00002	-0.26	Adipose - Subcutaneous
		PLTP	chr20_46013092_G_A_b38	0.000021	-0.14	Adipose - Subcutaneous
		CD40	chr20_46013092_G_A_b38	0.000022	0.18	Adipose - Subcutaneous
		NEURL2	chr20_46013092_G_A_b38	0.00003	-0.22	Lung
		PLTP	chr20_46013092_G_A_b38	0.000036	-0.14	Brain - Frontal Cortex (BA9)
		PLTP	chr20_46013092_G_A_b38	0.000075	-0.22	Colon - Sigmoid
		PLTP	chr20_46013092_G_A_b38	0.000076	-0.17	Artery - Aorta
		CD40	chr20_46013092_G_A_b38	0.000098	0.17	Skin - Sun Exposed (Lower leg)
		ZNF335	chr20_46013092_G_A_b38	0.00015	0.1	Skin - Not Sun Exposed (Suprapubic)
20	rs2250889	PLTP	chr20_46013767_G_C_b38	0.00000000000075	0.49	Esophagus - Mucosa
		PLTP	chr20_46013767_G_C_b38	0.000000000062	0.42	Skin - Sun Exposed (Lower leg)
		PLTP	chr20_46013767_G_C_b38	0.00000000068	0.45	Skin - Not Sun Exposed (Suprapubic)
		PCIF1	chr20_46013767_G_C_b38	0.000065	-0.12	Whole Blood
		NEURL2	chr20_46013767_G_C_b38	0.00012	0.35	Nerve - Tibial
