# Supplementary material for: The Modifying Effect of Obesity on the Association of Matrix Metalloproteinase Gene Polymorphisms with Breast Cancer Risk
Source: Biomedicines. 2022 Oct 18;10(10):2617. doi: 10.3390/biomedicines10102617 (PMC9599943; doi:10.3390/biomedicines10102617)
Supplement: Supplementary file 1 [file biomedicines-10-02617-s001.zip › Supplementary Table S7.xlsx]

## Sheet: Supplementary Table S7
Supplementary Table S7. sQTL values of the BC-associated SNPs of the MMP genes.
(according to Genotype-Tissue Expression (GTEx) (http://www.gtexportal.org/)) ( р <8.0E5. FDR≤0.05)
Chr	SNP	Gene Symbol	Variant Id	Phenotype Id	Intron Id	p	Effect Size (β)	Tissue
20	rs17576	SLC12A5	chr20_46011586_A_G_b38	chr20:46021886:46023369:clu_29529:ENSG00000124140.13	46021886:46023369:clu_29529	0.0000000000093	0.63	Pituitary
		SLC12A5	chr20_46011586_A_G_b38	chr20:46023071:46023369:clu_24852:ENSG00000124140.13	46023071:46023369:clu_24852	0.00000033	-0.45	Brain - Cortex
		SLC12A5	chr20_46011586_A_G_b38	chr20:46021886:46023369:clu_26648:ENSG00000124140.13	46021886:46023369:clu_26648	0.000002	0.46	Brain - Cerebellum
		SLC12A5	chr20_46011586_A_G_b38	chr20:46021886:46023369:clu_53353:ENSG00000124140.13	46021886:46023369:clu_53353	0.000011	0.38	Testis
20	rs3787268	PLTP	chr20_46013092_G_A_b38	chr20:45907904:45909942:clu_30841:ENSG00000100979.14	45907904:45909942:clu_30841	0.00000016	0.36	Adipose - Subcutaneous
		PLTP	chr20_46013092_G_A_b38	chr20:45907904:45909942:clu_31248:ENSG00000100979.14	45907904:45909942:clu_31248	0.0000011	0.41	Breast - Mammary Tissue
		PLTP	chr20_46013092_G_A_b38	chr20:45907904:45909942:clu_31643:ENSG00000100979.14	45907904:45909942:clu_31643	0.0000096	0.32	Skin - Sun Exposed (Lower leg)
20	rs2250889	SLC12A5	chr20_46013767_G_C_b38	chr20:46021886:46023369:clu_29529:ENSG00000124140.13	46021886:46023369:clu_29529	0.0000000047	0.38	Pituitary
